# Supplementary material for: Importance of Microbiome of Fecal Samples Obtained from Adolescents with Different Weight Conditions on Resistance Gene Transfer
Source: Microorganisms. 2022 Oct 9;10(10):1995. doi: 10.3390/microorganisms10101995 (PMC9611664; doi:10.3390/microorganisms10101995)
Supplement: Supplementary file 1 [file microorganisms-10-01995-s001.zip]

Archive with 3 entries (3 files):
- Supplementary tables_Microbiome_A Navarro_28092022.pdf
- Table S1. Dietary habits and socioeconomic questionnaire_17092022.pdf
- Table S2. List of antimicrobial resistance genes miDOG_07102022.xlsx
