# Supplementary material for: Importance of Microbiome of Fecal Samples Obtained from Adolescents with Different Weight Conditions on Resistance Gene Transfer
Source: Microorganisms. 2022 Oct 9;10(10):1995. doi: 10.3390/microorganisms10101995 (PMC9611664; doi:10.3390/microorganisms10101995)
Supplement: Supplementary file 1 [file microorganisms-10-01995-s001.zip › Table S2. List of antimicrobial resistance genes miDOG_07102022.xlsx]

## Sheet: Hoja1
Legend	Taxonomy, c AMR
1	k__function;p__antibiotics;c__Beta.lactam;o__ClassA.beta.lactamase;f__CTXM;g__CTXM1;s__MF953243
2	k__function;p__antibiotics;c__Beta.lactam;o__ClassA.beta.lactamase;f__CTXM;g__CTXM2;s__AP018363
3	k__function;p__antibiotics;c__Beta.lactam;o__ClassA.beta.lactamase;f__CTXM;g__CTXM9;s__LT985263
4	k__function;p__antibiotics;c__Beta.lactam;o__ClassA.beta.lactamase;f__GES;g__GES1;s__CP027173
5	k__function;p__antibiotics;c__Beta.lactam;o__ClassA.beta.lactamase;f__SHV;g__SHV1;s__CP032178
6	k__function;p__antibiotics;c__Beta.lactam;o__ClassB.beta.lactamase;f__VIM;g__VIM1;s__CP032178
7	k__function;p__antibiotics;c__Beta.lactam;o__ClassD.beta.lactamase;f__OXA;g__OXA1;s__CP032226
8	k__function;p__antibiotics;c__Beta.lactam;o__NA;f__NA;g__NA;s__NA
9	k__function;p__antibiotics;c__Beta.lactam;o__Penicillin.binding.protein;f__mecA;g__mecA;s__CP022908
10	k__function;p__antibiotics;c__MLS;o__Erm.23S.ribosomal.rna.methyltransferase;f__ermB;g__ermB;s__CP007593
11	k__function;p__antibiotics;c__MLS;o__Erm.23S.ribosomal.rna.methyltransferase;f__ermB;g__ermB;s__CP030125
12	k__function;p__antibiotics;c__Sulfonamide;o__sulfonamide.resistant.dihydropteroate.synthase;f__sul1;g__sul1;s__CP032888
13	k__function;p__antibiotics;c__Sulfonamide;o__sulfonamide.resistant.dihydropteroate.synthase;f__sul2;g__sul2;s__CP026869
14	k__function;p__antibiotics;c__aminoglycosides;o__aminoglycoside.phosphotransferase;f__aph33Ib.;g__aph33Ib;s__MF144194
15	k__function;p__antibiotics;c__aminoglycosides;o__aminoglycoside.phosphotransferase;f__aph3Ia;g__aph3Ia;s__JX42461
16	k__function;p__antibiotics;c__aminoglycosides;o__aminoglycoside.phosphotransferase;f__aph6Id.;g__aph6Id;s__CP032890
17	k__function;p__antibiotics;c__tetracycline;o__tetracycline.efflux.pump;f__tetC;g__tetC;s__MG550104
Legend	Taxonomy, dAMR
	None;Other;Other;Other;Other;Other;Other
18	k__function;p__antibiotics;c__Beta.lactam;o__Staph.blaZ;f__blaZ;g__blaZ6;s__MH587574
19	k__function;p__antibiotics;c__MLS;o__ABC.F.ribosomal.protection.protein;f__msrD;g__msrD;s__CP021773
20	k__function;p__antibiotics;c__MLS;o__ABC.F.ribosomal.protection.protein;f__msrD;g__msrD;s__CP033687
21	k__function;p__antibiotics;c__MLS;o__Erm.23S.ribosomal.rna.methyltransferase;f__ermA;g__ermA;s__LT992476
22	k__function;p__antibiotics;c__MLS;o__Erm.23S.ribosomal.rna.methyltransferase;f__ermX;g__ermX;s__CP024932
23	k__function;p__antibiotics;c__MLS;o__lincosamide.nucleotidyltransferase;f__lnuA;g__lnuA1;s__JQ861958
24	k__function;p__antibiotics;c__aminoglycosides;o__Kanamycin.nucleotidyltransferase;f__ant2Ia;g__ant2Ia;s__CP041559
15	k__function;p__antibiotics;c__aminoglycosides;o__Kanamycin.nucleotidyltransferase;f__ant4Ib;g__ant4Ib;s__CP031537
26	k__function;p__antibiotics;c__aminoglycosides;o__aminoglycoside.acetyltransferase;f__NA;g__NA;s__NA
27	k__function;p__antibiotics;c__aminoglycosides;o__aminoglycoside.acetyltransferase;f__aac6IId;g__aac6IId;s__CP033833
28	k__function;p__antibiotics;c__aminoglycosides;o__aminoglycoside.acetyltransferase;f__aac6Ie;g__aac6Ie;s__CP022908
29	k__function;p__antibiotics;c__aminoglycosides;o__aminoglycoside.acetyltransferase;f__ant6Ia;g__ant6Ia;s__CP022908
30	k__function;p__antibiotics;c__aminoglycosides;o__aminoglycoside.phosphotransferase;f__aph3IIIa;g__aph3IIIa;s__CP02290
31	k__function;p__antibiotics;c__aminoglycosides;o__aminoglycosides.nucleotidyltransferase;f__aadA;g__aadA;s__CP021844
32	k__function;p__antibiotics;c__tetracycline;o__ribosomal.protect.protein;f__NA;g__NA;s__NA
33	k__function;p__antibiotics;c__tetracycline;o__ribosomal.protect.protein;f__tetWNW;g__tetWNW1;s__CP016102-LR130238-LR216062
34	k__function;p__antibiotics;c__tetracycline;o__ribosomal.protect.protein;f__tetWNW;g__tetWNW1;s__CP026072-CP035743-GU318218
35	k__function;p__antibiotics;c__tetracycline;o__ribosomal.protect.protein;f__tetWNW;g__tetWNW1;s__CP026072-GU318218
36	k__function;p__antibiotics;c__tetracycline;o__ribosomal.protect.protein;f__tetWNW;g__tetWNW1;s__CP035743
37	k__function;p__antibiotics;c__tetracycline;o__ribosomal.protect.protein;f__tetWNW;g__tetWNW1;s__NA
38	k__function;p__antibiotics;c__tetracycline;o__ribosomal.protect.protein;f__tetWNW;g__tetWNW2;s__CP020776-KY994102-NG048259
39	k__function;p__antibiotics;c__tetracycline;o__tetracycline.efflux.pump;f__tetK;g__tetK;s__CP031671
40	k__function;p__antibiotics;c__tetracycline;o__tetracycline.efflux.pump;f__tetL;g__tetL;s__CP025392
Legend	Taxonomy, k AMR
	None;Other;Other;Other;Other;Other;Other
41	d__function;p__antibiotics;c__fluoroquinolone;o__NA;f__NA;g__NA;s__wildtype
42	d__function;p__antibiotics;c__fluoroquinolone;o__gyrA;f__Citrobacter.gyrA;g__Citrobacter.freundii.gyrA;s__247ATC
43	d__function;p__antibiotics;c__fluoroquinolone;o__gyrA;f__Citrobacter.gyrA;g__Citrobacter.freundii.gyrA;s__wildtype
44	d__function;p__antibiotics;c__fluoroquinolone;o__gyrA;f__Citrobacter.gyrA;g__NA;s__wildtype
45	d__function;p__antibiotics;c__fluoroquinolone;o__gyrA;f__Escherichia.gyrA;g__Escherichia.coli.gyrA;s__247TTG
46	d__function;p__antibiotics;c__fluoroquinolone;o__gyrA;f__Escherichia.gyrA;g__Escherichia.coli.gyrA;s__247TTG-259AAC
47	d__function;p__antibiotics;c__fluoroquinolone;o__gyrA;f__Escherichia.gyrA;g__Escherichia.coli.gyrA;s__259GGC
48	d__function;p__antibiotics;c__fluoroquinolone;o__gyrA;f__Escherichia.gyrA;g__Escherichia.coli.gyrA;s__259TAC
49	d__function;p__antibiotics;c__fluoroquinolone;o__gyrA;f__Escherichia.gyrA;g__Escherichia.coli.gyrA;s__wildtype
50	d__function;p__antibiotics;c__fluoroquinolone;o__gyrA;f__Escherichia.gyrA;g__NA;s__247TTG-259AAC
51	d__function;p__antibiotics;c__fluoroquinolone;o__gyrA;f__Klebsiella.gyrA;g__Klebsiella.aerogenes.gyrA;s__wildtype
52	d__function;p__antibiotics;c__fluoroquinolone;o__gyrA;f__Klebsiella.gyrA;g__Klebsiella.oxytoca.gyrA;s__wildtype
53	d__function;p__antibiotics;c__fluoroquinolone;o__gyrA;f__Klebsiella.gyrA;g__Klebsiella.pneumoniae.gyrA;s__wildtype
54	d__function;p__antibiotics;c__fluoroquinolone;o__gyrA;f__Klebsiella.gyrA;g__NA;s__wildtype
55	d__function;p__antibiotics;c__fluoroquinolone;o__gyrA;f__NA;g__NA;s__wildtype
56	d__function;p__antibiotics;c__fluoroquinolone;o__gyrA;f__Pseudomonas.gyrA;g__Pseudomonas.aeruginosa.gyrA;s__wildtype
57	d__function;p__antibiotics;c__fluoroquinolone;o__gyrA;f__Staphylococcus.gyrA;g__NA;s__250GCA
58	d__function;p__antibiotics;c__fluoroquinolone;o__gyrA;f__Staphylococcus.gyrA;g__Staphylococcus.aureus.gyrA;s__wildtype
59	d__function;p__antibiotics;c__fluoroquinolone;o__gyrA;f__Staphylococcus.gyrA;g__Staphylococcus.saprophyticus.gyrA;s__wildtype
60	d__function;p__antibiotics;c__fluoroquinolone;o__gyrA;f__Streptococcus.gyrA;g__NA;s__wildtype
61	d__function;p__antibiotics;c__fluoroquinolone;o__gyrA;f__Streptococcus.gyrA;g__Streptococcus.agalactiae.gyrA;s__wildtype
62	d__function;p__antibiotics;c__fluoroquinolone;o__parC;f__Enterococcus.parC;g__Enterococcus.faecium.parC;s__244ATC
63	d__function;p__antibiotics;c__fluoroquinolone;o__parC;f__Enterococcus.parC;g__Enterococcus.faecium.parC;s__wildtype
64	d__function;p__antibiotics;c__rifampicin;o__rpoB;f__Staphylococcus.rpoB;g__Staphylococcus.aureus.rpoB;s__wildtype
65	d__function;p__antibiotics;c__rifampicin;o__rpoB;f__Staphylococcus.rpoB;g__Staphylococcus.haemolyticus.rpoB;s__wildtype
66	d__function;p__antibiotics;c__rifampicin;o__rpoB;f__Staphylococcus.rpoB;g__Staphylococcus.saprophyticus.rpoB;s__wildtype
